# Supplementary material for: A Follow-Up Study of the Supraaortic and Intracranial Vessels, Cerebrovascular Reactivity, Brain Vascular Lesions and Atrophy in Patients with Rheumatoid Arthritis
Source: J Clin Med. 2026 Jun 17;15(12):4691. doi: 10.3390/jcm15124691 (PMC13302623; doi:10.3390/jcm15124691)
Supplement: Supplementary file 1 [file jcm-15-04691-s001.zip]

Archive with 1 entries (1 files):
- jcm-4361783-supplementary.pdf
